# Supplementary material for: Identification of risk factors for high-risk dedifferentiation in papillary thyroid carcinoma and construction of discriminative model
Source: Front Oncol. 2025 Jun 4;15:1535966. doi: 10.3389/fonc.2025.1535966 (PMC12174466; doi:10.3389/fonc.2025.1535966)
Supplement: Supplementary file 1 [file Table1.xlsx]

## Sheet: Sheet1
ID Genes	TCGA-KS-A4I9-01	TCGA-DJ-A13L-01	TCGA-BJ-A2P4-01	TCGA-H2-A3RH-01	TCGA-EL-A4K1-01	TCGA-BJ-A2N8-01	TCGA-ET-A40T-01	TCGA-EM-A3OB-01	TCGA-FE-A3PA-01	TCGA-BJ-A45E-01	TCGA-ET-A25L-01	TCGA-DJ-A2PO-01	TCGA-EM-A4FH-01	TCGA-EL-A3N2-01	TCGA-E8-A418-01	TCGA-DJ-A2Q7-01	TCGA-EL-A4K2-01	TCGA-ET-A3DR-01	TCGA-DJ-A3V7-01	TCGA-BJ-A28X-01	TCGA-BJ-A28S-01	TCGA-EL-A3T8-01	TCGA-GE-A2C6-01	TCGA-ET-A40R-01	TCGA-EM-A22M-01	TCGA-FK-A3SG-01	TCGA-DJ-A1QE-01	TCGA-DJ-A1QM-01	TCGA-DJ-A13S-01	TCGA-DE-A4MB-01	TCGA-MK-A4N9-01	TCGA-E3-A3E3-01	TCGA-CE-A27D-01	TCGA-E3-A3E0-01	TCGA-FY-A40K-01	TCGA-ET-A4KN-01	TCGA-E3-A3DZ-01	TCGA-DJ-A1QI-01	TCGA-EM-A4FQ-01	TCGA-EL-A3GV-01	TCGA-ET-A39N-01	TCGA-DJ-A1QN-01	TCGA-ET-A25O-01	TCGA-DJ-A3VL-01	TCGA-EL-A3GZ-01	TCGA-DJ-A4UP-01	TCGA-DJ-A2Q5-01	TCGA-DE-A4MA-01	TCGA-BJ-A28V-01
CD55	6.54987	6.57553	3.82837	5.40131	6.15288	5.20388	5.9113	4.57215	4.52257	3.18192	5.56025	5.15369	3.39753	6.43318	5.23444	4.43607	4.16555	7.63877	6.98573	6.08046	3.97474	6.77793	5.7567	4.82175	5.43791	6.75191	8.40678	5.70052	4.15046	6.12734	6.99812	5.866	4.32494	5.70067	4.81945	5.22637	4.03875	6.43709	6.80501	6.56071	2.94134	5.28642	4.36326	3.68259	5.9397	5.07534	4.94777	6.13223	3.91499
DIO1	0.589204	1.1684	5.43136	7.28487	0.214037	9.48504	1.43501	5.47875	2.14004	2.73191	1.47194	0.903177	8.78185	0.661287	0.304227	1.7871	7.70005	4.69214	0.411893	1.65452	4.10619	2.19979	0.0967716	6.71595	2.9271	2.85228	2.07444	6.64194	7.51645	4.86258	0.287434	1.09549	5.51153	3.58211	1.3217	0.167915	6.3947	2.5127	1.00418	1.75328	6.75857	0.352767	0.231836	6.35476	0.469189	3.9948	0.369343	0.343132	5.75024
DIO2	3.53251	3.30713	4.83681	5.35799	2.44947	6.62843	4.52447	3.72761	2.59164	5.14563	3.32628	4.93735	5.27551	4.51368	3.97466	4.43422	5.8806	5.53608	3.97643	4.55317	5.30724	4.69983	4.60541	6.15259	2.67879	3.68127	3.83352	7.19439	6.76305	3.16586	2.9263	4.22121	4.79537	5.29847	4.59016	2.03668	7.08099	3.38877	2.24957	4.64195	4.91609	4.16066	4.11671	3.81591	4.87673	4.86557	4.24852	2.78123	6.59922
DUOX1	4.74633	3.51603	5.87916	5.47576	3.79762	5.15803	4.9946	6.04573	6.3336	2.90181	4.30663	4.76048	5.38086	4.89807	4.60406	5.41704	5.49995	4.39519	4.40374	4.01012	5.80091	4.80971	5.34031	5.95138	5.21153	4.7996	4.19745	4.76362	6.12674	5.17751	5.06694	4.43756	5.39493	5.29123	5.94903	2.69755	5.59712	4.8541	4.3302	5.1203	5.67466	5.24906	5.09715	7.0734	3.9455	5.87456	4.84643	3.9493	6.34735
DUOX2	4.34634	3.17085	7.11766	7.1281	3.2855	7.10991	5.62312	6.92626	6.71493	2.89531	5.024	5.15259	5.6014	4.6209	3.72365	6.86578	6.4914	4.80149	4.25218	3.7163	6.73199	5.77543	6.31347	6.7215	5.92346	5.39713	4.25671	5.18053	6.66708	5.08532	6.13122	4.35204	6.08622	6.48561	6.55649	1.26514	7.53673	6.1004	4.04125	5.28875	6.02374	6.15144	6.60319	7.58422	4.55213	6.60898	5.7225	3.14932	6.97075
FOXE1	6.04276	5.0153	5.48964	7.10028	5.33268	6.53362	6.20263	6.54643	5.66832	5.28046	5.62181	5.96739	7.66272	5.36717	6.32554	6.03295	7.17414	7.35596	5.18221	5.84955	6.56218	6.18129	5.68123	6.04505	6.2055	4.47291	6.45991	7.09723	6.82757	5.71125	5.12195	6.23184	6.92575	5.81442	6.08135	4.57669	6.61467	6.65596	5.58735	6.32737	6.77745	6.15179	5.99033	5.98173	6.92825	5.96978	6.03419	4.93215	7.74519
GLIS3	2.35336	1.96067	1.90129	1.81743	1.48196	1.47461	2.01552	2.33825	2.2591	1.44337	1.653	2.3083	3.72295	2.48377	1.23896	2.04815	2.73441	2.81072	1.9839	2.16822	2.35821	2.31826	2.08539	2.67886	1.67463	2.18581	2.62694	3.06601	1.10275	2.15566	2.28513	2.23099	2.80854	2.22063	2.6825	0.580663	2.59438	2.03944	1.67461	2.62748	2.25131	2.04504	2.77559	2.09764	2.69047	2.17784	2.09394	1.17899	3.75261
NKX2-1	6.56185	6.26843	7.3543	7.46907	6.62226	6.21281	6.89132	8.66268	8.40209	5.34236	6.22299	6.29088	6.85862	6.75336	6.93604	6.45532	6.95743	6.34542	6.44537	5.55749	7.99508	6.50496	6.85743	7.1646	7.28465	7.34154	5.93694	6.00527	7.117	6.44347	7.51929	6.11149	6.92213	7.18681	7.04539	4.08828	6.99475	6.53817	7.2554	6.44244	7.07079	7.25315	6.42468	8.27765	7.00205	7.02793	6.66773	6.20059	6.67105
PAX8	6.67022	6.07636	7.19188	7.13563	5.98287	7.08812	6.94961	7.29794	7.50805	6.07205	6.0513	6.32725	8.38173	6.08577	6.28378	6.79833	7.74261	7.44527	6.51521	6.47106	7.98448	7.06608	5.685	7.57668	6.75462	6.3044	6.75628	7.33163	7.03026	6.69332	6.90335	6.56151	7.06174	6.80401	6.98104	6.31666	8.05676	6.63029	6.2879	6.25058	6.76694	6.53544	6.19967	7.63576	6.74526	6.84608	6.70948	7.11615	7.92261
SLC26A4	3.65343	3.18208	5.69082	2.8229	3.17525	3.77931	4.20971	5.80249	5.48389	5.43749	1.85061	4.91927	7.55926	3.1229	2.08638	3.18933	6.91445	5.52945	4.19416	3.52002	6.50424	4.31071	5.01609	6.13511	5.0987	4.42263	1.54833	6.55975	5.41279	3.74416	2.55347	4.28889	6.1861	6.38711	3.61168	0.281958	6.58255	1.57094	3.64838	4.37206	2.36456	3.36692	2.97658	5.55299	1.69264	5.36704	2.54963	0.76458	6.63324
SLC5A5	0.0426699	0.177981	0.023882	0.40042	0.0930499	0.227842	0.193775	0.0967762	0.0921223	0.0855083	0.0140832	0.0513715	0.119512	0.0219048	0.0318504	0.0625422	0.239481	3.29855	0.00530948	0.397642	0.0165232	0.0513346	0.0447836	2.93654	0.217656	0.135853	0.324045	6.17352	0.00512813	0.310695	0.0146475	0.0233697	5.02951	0.421304	0.362414	0.238748	1.14899	0.0287351	0.0506198	0.692078	0.0826042	0.0722932	0.0111819	0.0693596	0.242926	2.11635	0.125858	0.0276626	2.78855
SLC5A8	1.2009	0.268354	1.98792	3.29999	0.555345	3.84591	0.664555	3.64299	0.303265	2.46383	0.0123177	0.742717	5.11399	0.0705936	0.664816	0.56148	3.99787	1.74323	1.20694	1.30857	2.01102	0.246126	0.024638	3.04452	0.00890098	1.75904	0.640428	3.83798	2.86971	2.24331	0.0255104	1.2879	2.38432	1.94794	0.515045	0.0320627	4.20003	0.317517	0.197495	0.455341	4.08304	0.0956648	0.00977887	2.91435	0.301962	2.61927	0.106161	0.0791653	4.64572
TG	10.6951	9.13912	13.1829	10.5898	9.5601	11.3339	11.2031	11.9634	10.1058	7.82521	9.48168	11.9674	12.7994	9.4505	9.8126	12.0427	13.2897	11.655	10.4975	9.99454	12.0254	11.1976	10.5678	12.3331	10.4995	11.213	9.2459	13.2709	10.7517	10.3696	11.0598	11.3465	11.5423	11.7289	11.3395	7.81836	13.2626	10.8186	9.87434	11.3517	9.54174	10.8681	11.9132	12.0801	9.12805	11.6163	11.2993	8.56919	12.3846
THRA	3.14359	3.12388	3.76606	3.55337	2.84699	3.30981	3.49462	4.12075	3.24733	3.52086	3.30153	3.7734	3.1923	3.43499	2.81483	4.13838	3.4143	3.32431	3.59123	3.16825	4.40202	3.41306	3.73399	3.44691	3.5034	3.20356	2.97865	3.5624	3.6676	2.39507	3.61676	3.60132	3.54795	3.45644	3.22105	2.06494	3.35218	3.37267	3.25708	3.61069	4.71548	3.98386	3.82087	4.16402	3.46182	3.50104	3.417	3.16595	3.86785
THRB	1.33641	1.16827	0.863087	1.01398	0.990255	0.418336	0.562274	1.19423	1.12379	0.954416	1.23723	0.885529	1.05016	1.35646	1.06432	0.423359	0.270834	0.722298	1.2182	0.971086	1.21929	0.591636	0.968549	0.661691	0.81805	0.795858	1.43611	1.06685	1.0594	0.725756	0.957108	1.17196	1.04389	0.482251	0.628885	0.760076	0.987305	1.27134	1.17782	1.16522	0.26482	0.695307	1.60293	0.843164	0.761952	0.986768	0.833517	0.92889	1.26328
TPO	0.915875	3.35972	8.41906	5.52051	2.90511	5.29668	4.35447	6.8837	4.6809	5.77163	2.87302	2.78148	10.14	2.18933	4.21981	3.65353	9.9065	7.98059	1.04878	4.26618	7.17288	5.48804	1.7923	7.97258	4.18116	5.74477	3.45376	10.3223	6.89266	0.600524	0.604306	2.65396	7.86327	6.25307	5.03784	0.63983	9.49032	0.709973	3.15347	4.55995	7.83104	1.42798	3.4149	9.44763	3.27196	6.49056	2.15873	2.01009	8.73668
TSHR	6.48091	6.21675	6.71283	6.34488	5.53604	7.00937	6.39443	6.62326	6.48881	5.25199	6.33341	6.57669	6.52568	6.24905	5.80761	6.30013	6.67954	7.07543	5.99321	6.30362	7.32346	6.39401	7.41272	7.04779	6.33804	6.45646	6.27468	6.99982	7.57084	6.13877	6.54308	6.90657	7.07107	7.13539	7.27899	4.81516	6.8857	6.58347	6.54767	6.80385	6.29033	6.37351	6.27888	6.64047	7.27845	6.53553	6.7578	5.80953	7.41568
[truncated: 519 more columns]
